# Supplementary material for: An improved geomechanical model for the prediction of fracture generation and distribution in brittle reservoirs
Source: PLoS One. 2018 Nov 7;13(11):e0205958. doi: 10.1371/journal.pone.0205958 (PMC6221284; doi:10.1371/journal.pone.0205958)
Supplement: S2 Appendix — (XLSX) [file pone.0205958.s002.xlsx]

## Sheet: Sheet1
σ/σc	No.	length(mm)	aperture(mm)	strike(°)	dip(°)
0	1	1.42	0.011	322	67
0	2	1.61	0.013	310	65
0	3	1.89	0.017	280	70
0	4	0.88	0.004	86	46
0	5	0.75	0.005	78	38
0	6	1.23	0.01	278	60
0	7	1.97	0.013	274	74
0	8	1.92	0.012	81	80
0	9	1.63	0.012	44	83
0	10	1.47	0.012	61	73
0	11	1.89	0.012	276	70
0	12	1.44	0.012	57	67
0	13	1.21	0.012	24	67
0	14	1.25	0.012	22	58
0	15	1.46	0.012	355	59
0	16	1.78	0.013	333	67
0	17	1.99	0.016	328	69
0	18	1.99	0.016	315	68
0	19	1.97	0.016	303	45
0	20	1.91	0.016	294	45
0	21	1.88	0.016	308	45
0	22	1.9	0.016	20	62
0	23	1.77	0.016	1	36
0	24	1.75	0.016	336	49
0	25	1.68	0.014	317	50
0	26	1.98	0.016	325	47
0	27	0.89	0.016	47	33
0	28	0.76	0.003	287	40
0	29	0.77	0.003	32	51
0	30	0.97	0.004	14	47
0	31	0.85	0.005	326	39
0	32	1.33	0.012	2	49
0	33	1.35	0.012	317	38
0	34	1.39	0.012	320	62
0	35	1.45	0.012	345	57
0	36	1.44	0.012	320	40
0	37	1.67	0.012	273	43
0	38	1.83	0.016	277	39
0	39	1.74	0.016	66	56
0	40	1.74	0.012	80	62
0	41	1.65	0.012	88	26
0	42	1.68	0.012	272	29
0	43	1.95	0.016	313	50
0	44	1.95	0.016	334	42
0	45	1.95	0.016	330	67
0	46	1.37	0.01	21	77
0	47	1.42	0.01	18	85
0	48	1.43	0.01	30	66
0	49	1.33	0.01	68	66
0	50	1.85	0.015	71	48
0	51	1.88	0.015	89	54
0	52	1.89	0.015	76	29
0	53	1.66	0.014	77	31
0	54	1.47	0.014	16	27
0	55	1.33	0.014	25	55
0	56	1.37	0.014	24	52
0	57	1.28	0.013	24	37
0	58	1.41	0.014	47	70
0	59	1.41	0.014	44	63
0	60	0.87	0.005	1	24
0	61	0.76	0.004	290	45
0	62	0.84	0.005	20	44
0	63	0.74	0.006	36	25
0	64	0.99	0.008	40	37
0	65	0.97	0.004	5	46
0	66	1.95	0.016	344	61
0	67	1.94	0.016	344	80
0	68	1.94	0.015	350	77
0	69	1.77	0.013	328	43
0	70	1.72	0.014	340	51
0	71	1.78	0.014	63	57
0	72	1.54	0.016	69	39
0	73	1.44	0.013	74	62
0	74	1.44	0.014	74	70
0	75	1.4	0.013	74	28
0	76	1.78	0.015	60	32
0	77	1.56	0.014	15	30
0	78	1.57	0.014	14	48
0	79	1.76	0.016	78	50
0	80	1.65	0.016	77	51
0	81	2.41	0.014	306	72
0	82	2.41	0.015	311	71
0	83	2.66	0.018	321	68
0	84	2.62	0.018	345	59
0	85	2.09	0.021	330	64
0	86	2.1	0.022	4	63
0	87	2.35	0.022	12	44
0	88	2.3	0.021	13	49
0	89	2.11	0.019	5	75
0	90	2.04	0.017	46	78
0	91	2.05	0.017	32	67
0	92	2.22	0.019	33	70
0	93	2.34	0.018	355	58
0	94	2.76	0.021	347	53
0	95	2.77	0.02	356	66
0	96	3.09	0.019	14	69
0	97	1.727	0.0144	336	52.8
0.85	1	1.474	0.012	309	60.5
0.85	2	1.463	0.012	359	41.8
0.85	3	1.716	0.012	322.8	45.1
0.85	4	1.892	0.0168	327.6	40.7
0.85	5	1.793	0.0168	74.4	59.4
0.85	6	1.793	0.012	89	66
0.85	7	1.694	0.012	90	26.4
0.85	8	1.727	0.012	321.6	29.7
0.85	9	1.98	0.038	331	52.8
0.85	10	1.98	0.036	336	44
0.85	11	1.98	0.026	331	71.5
0.85	12	1.21	0.012	24	71.5
0.85	13	1.254	0.012	21.6	61.6
0.85	14	1.485	0.012	321	62.7
0.85	15	1.837	0.0132	315	71.5
0.85	16	1.97	0.036	329	73.7
0.85	17	1.97	0.04	323	72.6
0.85	18	1.98	0.039	329	47.3
0.85	19	1.98	0.027	15	47.3
0.85	20	0.715	0.0012	17	41.8
0.85	21	0.726	0.0012	33.6	53.9
0.85	22	0.946	0.0024	12	49.5
0.85	23	0.814	0.0036	26	40.7
0.85	24	1.342	0.012	3	51.7
0.85	25	1.364	0.012	16	39.6
0.85	26	1.408	0.012	19	66
0.85	27	1.43	0.0144	48	67.1
0.85	28	0.836	0.0036	6	24.2
0.85	29	0.715	0.0024	343.2	47.3
0.85	30	0.803	0.0036	19.2	46.2
0.85	31	0.693	0.0048	38.4	25.3
0.85	32	0.968	0.0072	43.2	38.5
0.85	33	0.946	0.0024	1.2	48.4
0.85	34	1.97	0.021	48	64.9
0.85	35	1.97	0.034	48	85.8
0.85	36	1.96	0.031	45	82.5
0.85	37	1.826	0.023	29	45.1
0.85	38	1.65	0.0132	7	69.3
0.85	39	1.958	0.028	331.2	74.8
0.85	40	0.847	0.0024	298	48.4
0.85	41	0.704	0.0036	88.8	39.6
0.85	42	1.232	0.0096	299	63.8
0.85	43	1.95	0.023	324	79.2
0.85	44	1.991	0.019	277	85.8
0.85	45	1.672	0.018	48	89.1
0.85	46	1.386	0.0096	20.4	82.5
0.85	47	1.441	0.0096	16.8	91.3
0.85	48	1.452	0.0096	31.2	70.4
0.85	49	1.342	0.0096	76.8	70.4
0.85	50	1.914	0.0156	80.4	50.6
0.85	51	1.947	0.026	272	57.2
0.85	52	1.958	0.027	86.4	29.7
0.85	53	0.847	0.0024	284	48.4
0.85	54	0.704	0.0036	88.8	39.6
0.85	55	1.232	0.0096	328.8	63.8
0.85	56	1.98	0.033	324	79.2
0.85	57	1.991	0.033	77	85.8
0.85	58	1.672	0.012	48	89.1
0.85	59	1.496	0.012	68.4	78.1
0.85	60	1.419	0.0132	84	28.6
0.85	61	1.837	0.0156	67.2	33
0.85	62	1.595	0.0144	13.2	30.8
0.85	63	1.606	0.0144	12	50.6
0.85	64	1.815	0.0168	88.8	52.8
0.85	65	1.694	0.027	87.6	53.9
0.85	66	1.947	0.062	5	47.3
0.85	67	1.969	0.046	19.2	66
0.85	68	1.826	0.027	4	37.4
0.85	69	1.804	0.0168	38	51.7
0.85	70	1.727	0.0144	16	52.8
0.85	71	1.96	0.063	25	49.5
0.85	72	0.858	0.0168	51.6	34.1
0.85	73	1.771	0.0144	43	53.9
0.85	74	1.837	0.022	70.8	60.5
0.85	75	1.573	0.0168	78	40.7
0.85	76	1.463	0.0132	84	66
0.85	77	1.463	0.0144	84	74.8
0.85	78	1.441	0.0108	22	71.5
0.85	79	1.65	0.0132	7	69.3
0.85	80	1.958	0.052	331.2	74.8
0.85	81	1.771	0.044	43	53.9
0.85	82	1.837	0.038	70.8	60.5
0.85	83	1.573	0.027	78	40.7
0.85	84	1.463	0.0132	84	66
0.85	85	1.463	0.0144	84	74.8
0.85	86	1.705	0.0144	87.6	31.9
0.85	87	1.496	0.0144	14.4	27.5
0.85	88	1.342	0.0144	25.2	58.3
0.85	89	1.386	0.0144	24	55
0.85	90	1.287	0.0132	24	38.5
0.85	91	1.43	0.0144	51.6	74.8
0.85	92	1.77	0.062	30	77
0.85	93	1.79	0.049	32	71
0.85	94	1.74	0.071	30	80
0.85	95	1.38	0.032	45	12
0.85	96	1.36	0.016	290	15
0.85	97	1.29	0.042	310	47
0.85	98	1.65	0.013	276	29
0.85	99	1.62	0.046	332	60
0.85	100	0.78	0.011	277	31
0.85	101	0.68	0.018	294	30
0.85	102	0.91	0.022	291	42
0.85	103	1.34	0.038	328	55
0.85	104	1.26	0.061	341	59
0.85	105	1.17	0.025	320	38
0.85	106	1.64	0.017	69	25
0.85	107	1.82	0.021	53	24
0.85	108	1.99	0.044	30	60
0.85	109	1.96	0.047	29	64
0.85	110	1.47	0.032	46	47
0.85	111	1.44	0.033	67	46
0.85	112	1.52	0.043	34	49
0.85	113	1.57	0.018	78	33
0.85	114	1.58	0.012	85	68
0.85	115	1.56	0.022	90	67
0.85	116	1.56	0.02	90	44
0.85	117	1.37	0.014	77	16
0.85	118	1.32	0.016	75	19
0.85	119	1.25	0.019	62	28
0.85	120	1.44	0.036	43	37
0.85	121	0.93	0.015	277	35
0.85	122	0.68	0.011	290	22
0.85	123	0.63	0.014	286	19
0.85	124	0.66	0.023	304	40
0.85	125	0.89	0.015	307	39
0.85	126	0.77	0.02	319	41
0.85	127	0.57	0.011	273	36
0.85	128	1.68	0.066	358	90
0.85	129	1.7	0.049	359	90
0.85	130	1.71	0.053	350	90
0.85	131	1.45	0.037	321	85
0.85	132	1.87	0.066	330	80
0.85	133	1.94	0.046	327	77
0.85	134	1.96	0.053	341	78
0.85	135	1.64	0.038	12	62
0.85	136	1.69	0.057	17	77
0.85	137	1.41	0.054	24	73
0.85	138	1.45	0.02	74	41
0.85	139	1.44	0.008	86	27
0.85	140	1.2	0.006	87	27
0.85	141	1.19	0.006	46	30
0.85	142	1.79	0.019	66	39
0.85	143	1.96	0.015	70	40
0.85	144	1.96	0.027	31	44
0.85	145	1.84	0.022	56	49
0.85	146	1.83	0.022	55	47
0.85	147	1.77	0.018	304	52
0.85	148	1.75	0.019	288	28
0.85	149	1.79	0.015	289	24
0.85	150	1.44	0.043	331	60
0.85	151	1.41	0.035	338	62
0.85	152	1.23	0.021	294	18
0.85	153	1.75	0.027	279	27
0.85	154	1.74	0.028	336	35
0.85	155	1.33	0.016	277	42
0.85	156	1.22	0.009	284	45
0.85	157	1.43	0.037	310	64
0.85	158	1.35	0.018	301	26
0.85	159	1.67	0.029	340	50
0.85	160	1.58	0.033	340	50
0.85	161	0.6	0.006	279	31
0.85	162	0.69	0.012	69	20
0.85	163	1.14	0.047	30	58
0.85	164	1.66	0.051	27	60
0.85	165	1.17	0.031	30	50
0.85	166	0.85	0.011	71	33
0.85	167	0.99	0.014	77	32
0.85	168	1.12	0.026	28	37
0.85	169	1.94	0.063	5	69
0.85	170	1.53	0.047	2	64
0.85	171	1.79	0.066	345	87
0.85	172	1.9	0.06	355	88
0.85	173	1.95	0.055	352	88
0.85	174	1.98	0.05	338	86
0.85	175	1.88	0.046	320	70
0.85	176	2.74	0.044	16	69
0.85	177	2.134	0.024	33.6	71.5
0.85	178	2.321	0.0204	34.8	74.8
0.85	179	2.453	0.029	321	61.6
0.85	180	2.915	0.057	312	56.1
0.85	181	2.926	0.069	322	70.4
0.85	182	2.88	0.072	12	73.7
0.85	183	2.61	0.024	14.4	47
0.85	184	2.178	0.014	31	68.2
0.85	185	2.189	0.088	0	67.1
0.85	186	2.464	0.089	9.6	46.2
0.85	187	2.409	0.0228	10.8	51.7
0.85	188	2.2	0.0204	1.2	80.3
0.85	189	2.123	0.018	50.4	83.6
0.85	190	2.53	0.0144	7	77
0.85	191	2.53	0.0156	8	75.9
0.85	192	2.805	0.039	10	72.6
0.85	193	2.761	0.014	49	62.7
0.85	194	2.45	0.034	331	50
0.85	195	2.43	0.015	302	36
0.85	196	2.36	0.013	302	24
0.85	197	2.88	0.088	337	83
0.85	198	2.94	0.094	356	90
0.85	199	2.52	0.025	69	47
0.85	200	2.14	0.017	70	30
0.85	201	2.19	0.034	47	38
0.85	202	2.37	0.021	53	17
0.85	203	2.48	0.026	54	23
0.85	204	2.91	0.047	30	62
0.85	205	2.94	0.058	27	65
0.85	206	2.2	0.009	276	18
0.85	207	2.17	0.009	271	19
0.85	208	2.54	0.046	326	59
0.85	209	2.56	0.029	315	42
0.85	210	2.25	0.016	301	38
0.85	211	2.41	0.017	286	40
0.85	212	2.36	0.018	279	40
0.85	213	2.35	0.018	313	40
0.85	214	2.7	0.036	329	52
0.85	215	2.94	0.042	334	58
0.85	216	2.84	0.067	350	78
0.85	217	2.77	0.063	16	79
0.85	218	2.65	0.041	24	70
0.85	219	2.32	0.016	59	21
0.85	220	2.18	0.013	70	21
0.85	221	2.13	0.016	77	24
0.85	222	2.24	0.022	75	37
0.85	223	2.43	0.019	60	30
0.85	224	2.07	0.014	64	26
0.85	225	2.06	0.02	55	23
0.85	226	2.82	0.046	45	69
0.85	227	2.47	0.021	39	44
0.85	228	2.49	0.055	26	79
0.85	229	2.16	0.016	49	34
0.85	230	2.1	0.014	44	32
0.85	231	2.49	0.037	340	47
0.85	232	2.42	0.033	343	62
0.85	233	2.66	0.049	21	82
0.85	234	2.66	0.054	17	86
0.85	235	2.68	0.031	42	37
0.85	236	2.71	0.028	63	46
0.85	237	3.34	0.074	323	57
0.85	238	3.67	0.052	314	59
0.85	239	3.15	0.033	336	60
0.85	240	3.88	0.057	15	75
0.85	241	3.9	0.054	7	78
0.85	242	3.52	0.042	23	53
0.85	243	3.11	0.021	45	45
0.85	244	3.17	0.025	78	39
0.85	245	3.44	0.047	37	52
0.85	246	3.46	0.041	34	68
0.85	247	3.6	0.055	12	70
0.85	248	5.11	0.047	37	58
0.85	249	5.45	0.086	44	75
0.85	250	4.31	0.029	32	52
0.85	251	4.79	0.031	64	62
0.85	252	4.88	0.04	81	77
0.85	253	5.6	0.042	317	49
0.85	254	5.73	0.056	345	74
0.85	255	5.26	0.037	273	80
0.85	256	5.44	0.048	309	85
0.85	257	6.77	0.098	39	64
0.85	258	7.51	0.077	328	70
0.85	259	9.04	0.117	51	62
