# Supplementary material for: An improved geomechanical model for the prediction of fracture generation and distribution in brittle reservoirs
Source: PLoS One. 2018 Nov 7;13(11):e0205958. doi: 10.1371/journal.pone.0205958 (PMC6221284; doi:10.1371/journal.pone.0205958)
Supplement: S3 Appendix — (XLSX) [file pone.0205958.s003.xlsx]

## Sheet: Sheet1
Well	Formation	Avarage Measured Linear density (1/m)	Simulated Linear density (1/m)	Measured maximum length(m)	Measured length(m)	Measured aperture(mm)	Simulated aperture(mm)	Measured strike(°)	Simulated strike(°)
A1-1	K1bs	5.43	6.8	19.5	6.72	0.102	0.105	30-70,300-315	30-65
A2-1	K1bs	1.37	1.49	19.7	6.17	0.095	0.102	270-310,70-90	305-320,55-75
A2-2	K1bs	1.94	2.6	14.2	6.56	0.063	0.091	50-90,270-300	45-55,290-310
A2-5	K1bs	2.23	2.92	22	8.91	0.108	0.104	30-45,290-310	25-40,320-340
A2-6	K1bs	1.39	1.32	18	8.08	0.098	0.109	10-20,280-290	15-30,320-340
A2-7	K1bs	9.36	9.04	11.9	3.62	0.063	0.101	320-340	325-345
A2-8	K1bs	1.86	2.9	22.9	6.66	0.056	0.098	65-80	40-65
B1-5	K1bs	1.36	1.3	18.6	8.24	0.094	0.103	300-320	40-55,305-320
B2-3	K1bs	3.9	2.45	15.1	8.54	0.104	0.0115	300-310,340-355	320-340,25-35
B2-4	K1bs	1.8	1.82	20.66	9.11	0.116	0.112	340-360	0-25
B2-5	K1bs	1.27	2.45	17.6	7.42	0.118	0.127	335-355	15-30,325-345
B2-8	K1bs	5.62	6.18	21.4	6.27	0.132	0.126	305-325	35-45,310-325
B2-9	K1bs	3.55	4.88	19.5	7.34	0.117	0.129		320-345
